# Supplementary material for: Local Application of Krill Oil Accelerates the Healing of Artificially Created Wounds in Diabetic Mice
Source: Nutrients. 2022 Oct 5;14(19):4139. doi: 10.3390/nu14194139 (PMC9571309; doi:10.3390/nu14194139)
Supplement: Supplementary file 1 [file nutrients-14-04139-s001.zip]

Archive with 1 entries (1 files):
- nutrients-1941991-supplementary.pdf
